# Supplementary material for: The Clinical Pharmacokinetics and Pharmacodynamics of Glimepiride—A Systematic Review and Meta-Analysis
Source: Pharmaceuticals (Basel). 2025 Jan 17;18(1):122. doi: 10.3390/ph18010122 (PMC11768776; doi:10.3390/ph18010122)
Supplement: Supplementary file 1 [file pharmaceuticals-18-00122-s001.zip]

Archive with 1 entries (1 files):
- pharmaceuticals-3384662-supplementary.pdf
